# Supplementary material for: Albuca Bracteate Polysaccharides Synergistically Enhance the Anti-Tumor Efficacy of 5-Fluorouracil Against Colorectal Cancer by Modulating β-Catenin Signaling and Intestinal Flora
Source: Front Pharmacol. 2021 Sep 3;12:736627. doi: 10.3389/fphar.2021.736627 (PMC8450769; doi:10.3389/fphar.2021.736627)
Supplement: Supplementary file 2 [file DataSheet2.xlsx]

## Sheet: Table S1
Alpha diversity index of the four groups （Figures 6A and 6B）
Taxonomy	Control	ABP	5FU	ABP+5FU
chao1	374 (333.5, 430.5)	361 (343.1, 391.5)	369.1 (296, 404.1)	420.2 (385.9, 449.6)
faith_pd	18.25 (17.11, 19.74)	17.97 (17.19, 18.79)	18.21 (14.79, 18.9)	19.85 (18.7, 20.41 )
observed_otus	374 (333.5, 430.5)	361 (343.1, 391.5)	369.1 (296, 404.1 )	420.2 (385.9, 449.6)
shannon	6.827 (6.644, 7.101)	6.984 (6.753, 7.152)	6.8 (6.28, 7.171)	7.017 (6.783, 7.193)
simpson	0.9808 (0.9765, 0.9849)	0.9838 (0.9767, 0.9853)	0.977 (0.9612, 0.9842)	0.9752 (0.9667, 0.9816)
Data are expressed withmedian (interquartile range)

## Sheet: Table S2
The relative abundance of the microbiota in the four groups at phylum level （Figure 7A）
Taxonomy	ABP	ABP+5FU	Control	5FU
p__Actinobacteria	0.0200862	0.00806045	0.0464468	0.0195367
p__Bacteroidetes	0.191916	0.181357	0.182283	0.154504
p__Firmicutes	0.492959	0.603714	0.464664	0.563734
p__Proteobacteria	0.0990925	0.0644647	0.0878268	0.0658134
others	0.0161	0.00437	0.0125	0.006
p__TM7	0.0574529	0.0321158	0.100696	0.041569
The relative abundance of the microbiota in the four groups at family level （Figure 7A）
Taxonomy	ABP	ABP+5FU	Control	5FU
Coriobacteriaceae	0.0199501	0.0079092	0.0462578	0.019398
Desulfovibrionaceae	0.0542086	0.0447327	0.0653533	0.0597507
F16	0.0574529	0.0321158	0.100696	0.041569
Helicobacteraceae	0.0440445	0.0191774	0.0200913	0.00509214
Lachnospiraceae	0.240399	0.272102	0.222296	0.268787
Lactobacillaceae	0.0238297	0.0342018	0.010783	0.0541607
Rikenellaceae	0.0919837	0.0194043	0.0665822	0.0252464
Ruminococcaceae	0.0576496	0.0912929	0.0531523	0.0399241
S24_7	0.0575134	0.116439	0.0680128	0.0947339
others	0.0711336	0.0616161	0.0884759	0.0712584
Unidentified	0.159079	0.195096	0.152726	0.171255

## Sheet: Table S3
The relative abundance of bacterial taxa at genus, family and species level with significant difference among the four groups (Figure 8C）
Taxonomy	Control	ABP	5FU	ABP+5FU
g__Oscillospira	0.01601 (0.01254, 0.02225)	0.02566 (0.01081, 0.03131)	0.01063 (0.007392, 0.02349)	0.03214 (0.02602, 0.05211)
g__Staphylococcus	0.006723 (0.0005713, 0.02663)	0 (0, 0)	0.004191 (0.0002471, 0.02007)	0 (0, 0)
g__Anaerostipes	0 (0, 8.508e-005)	0 (0, 0.0001323)	0 (0, 6.617e-005)	0.0008508 (0.0003781, 0.001919)
g_Ralstonia	0.0003025 (0.0001985, 0.0003970)	5.672e-005 (0, 0.0002174)	0.0001134 (0, 0.0001607)	0 (0, 2.836e-005)
g__Alistipes	0 (0, 0)	0.0001671 (0, 0.0002977)	0 (0, 0)	0 (0, 5.550e-005)
g__Roseburia	0.002186 (0.0007302, 0.005504)	0.008113 (0.004776, 0.02889)	0.00621 (0.004666, 0.009936)	0.02312 (0.008673, 0.03303)
g__Ruminococcus	0.0273 (0.02031, 0.03472)	0.02496 (0.02049, 0.03572)	0.01267 (0.009567, 0.01677)	0.02085 (0.01939, 0.03604)
g__Parabacteroides	0.0008457 (0.0004367, 0.002102)	0.0007208 (0.0003972, 0.001830)	0.001546 (0.0006837, 0.002279)	0.003806 (0.002834, 0.004984)
f__Ruminococcaceae	0.05583 (0.04407, 0.07616)	0.07281 (0.05061, 0.08246)	0.04174 (0.02695, 0.06230)	0.08505 (0.07925, 0.1188)
f__Staphylococcaceae	0.007142 (0.0005713, 0.02960)	0 (0, 0)	0.004423 (0.0002471, 0.02135)	0 (0, 0.0003849)
s__Ruminococcus gnavus	0.01068 (0.005766, 0.02489)	0.03123 (0.02007, 0.03561)	0.03783 (0.03259, 0.04556)	0.01989 (0.01669, 0.02424)
s__Staphylococcuss sciuri	0.0003403 (0, 0.001229)	0 (0, 0)	0.002477 (0.0002552, 0.01501)	0 (0, 0)
Data are expressed with median (interquartile range)

## Sheet: Table S4
The relative abundance of significant different metabolic pathways among the four groups （Figure 8D）
pathway	Control	ABP	5FU	ABP+5FU
PWY-7373	0.4636 (0.04126, 2.268)	1.541 (1.059, 2.302)	0.2646 (0.1664, 0.3579)	0.6004 (0.5485, 1.206)
PWY-7013	0.7309 (0.3247, 1.600)	1.243 (0.9064, 2.064)	1.465 (0.8965, 2.282)	2.653 (2.3377, 3.800)
PPGPPMET-PWY	0.4241 (0.1055, 2.020)	1.228 (0.7948, 2.307)	0.1936 (0.1562, 0.3322)	0.546 (0.4433, 1.283)
CODH-PWY	0.7161 (0.2242, 1.808)	1.895 (0.5275, 3.812)	0.6161 (0.4667, 0.8165)	1.058 (0.8649, 1.297)
PWY-2941	0.8003 (0.6024, 1.571)	0.6305 (0.2310, 0.7415)	1.044 (0.6105, 1.593)	0.5605 (0.2700, 0.6375)
Data are expressed with median (interquartile range)

## Sheet: Table S5
The concentrations of fecal SCFAs (μg/g) （Figure 9D）
Taxonomy	Control	5FU	ABP+5FU
Acetic.acid	955.2±513.7	202.4 ±132.8	921.5 ±317.2
Propionic.acid	100.1± 65.68	42.74± 28.5	79.65± 21.18
Isobutyric.acid	14.88 ±10.42	18.46 ±15.85	9.15 ±2.82
Butyric.acid	130 ±77.26	28.87 ±13.07	64.23 ±24.23
Isovaleric.acid	20.34 ±13.89	46.79 ±24.4	9.245 ±3.607
Valeric.acid	25.23 ±20.81	3.223 ±2.242	14.11 ±6.543
Caproic.acid	3.762 ±0.9311	2.81 ±0.8188	3.524 ±0.4702
Total	1250±647.8	345±180.9	1102±306.8
Data are expressed with Mean±SD
